# Supplementary material for: Characterizing the Alteration in Rumen Microbiome and Carbohydrate-Active Enzymes Profile with Forage of Muskoxen Rumen through Comparative Metatranscriptomics
Source: Microorganisms. 2021 Dec 30;10(1):71. doi: 10.3390/microorganisms10010071 (PMC8777777; doi:10.3390/microorganisms10010071)
Supplement: Supplementary file 1 [file microorganisms-10-00071-s001.zip]

Archive with 1 entries (1 files):
- microorganisms-1500983-supplementary.pdf
